# Supplementary material for: Understanding the Thermal Degradation Mechanism of High-Temperature-Resistant Phthalonitrile Foam at Macroscopic and Molecular Levels
Source: Polymers (Basel). 2023 Sep 29;15(19):3947. doi: 10.3390/polym15193947 (PMC10575044; doi:10.3390/polym15193947)
Supplement: Supplementary file 1 [file polymers-15-03947-s001.zip]

Archive with 1 entries (1 files):
- polymers-2602860-supplementary.pdf
